# Supplementary material for: Persistence of subclinical deformed wing virus infections in honeybees following Varroa mite removal and a bee population turnover
Source: PLoS One. 2017 Jul 7;12(7):e0180910. doi: 10.1371/journal.pone.0180910 (PMC5501613; doi:10.1371/journal.pone.0180910)
Supplement: S1 File — Persistence of subclinical deformed wing virus infections in honeybees following Varroa mite removal and a bee population turnover. (XLSX) [file pone.0180910.s001.xlsx]

## Sheet: Sheet1
S1 Table: Dataset. Persistence of subclinical deformed wing virus infections in honeybees following Varroa mite removal and a bee population turnover
Locke B.*, Semberg E., Forsgren E., de Miranda J.R.
2017
Department of Ecology, Swedish University of Agricultural Sciences, PO Box 7044, 750 07 Uppsala, Sweden
barbara.locke@slu.se
sample	date	weeks since treatment	colony	colony pair	treatment	exposure	DWV adults	DWV pupae	mites infest rate
1	2014-06-12	-2	1a	1	Apistan	0	9.11545e+09	*	0.223077
1	2014-06-12	-2	1c	1	Control	0	9.11545e+09	*	0.223077
1	2014-06-12	-2	2a	2	Apistan	0	9.50591e+07	0	0.0168067
1	2014-06-12	-2	2c	2	Control	0	9.50591e+07	0	0.0168067
1	2014-06-12	-2	3a	3	Apistan	0	1.66825e+10	9.6952e+06	0.0243902
1	2014-06-12	-2	3c	3	Control	0	1.66825e+10	9.6952e+06	0.0243902
1	2014-06-12	-2	4a	4	Apistan	0	2.23087e+10	2.2878e+10	0.159574
1	2014-06-12	-2	4c	4	Control	0	2.23087e+10	2.2878e+10	0.159574
1	2014-06-12	-2	5a	5	Apistan	0	502140	1.57041e+09	0.0222222
1	2014-06-12	-2	5c	5	Control	0	502140	1.57041e+09	0.0222222
1	2014-06-12	-2	6a	6	Apistan	0	3.30809e+06	0	0.0247934
1	2014-06-12	-2	6c	6	Control	0	3.30809e+06	0	0.0247934
2	2014-06-26	0	1a	1	Apistan	0	4.12982e+09	0	0.0153846
2	2014-06-26	0	1c	1	Control	0	6.81397e+09	0	0.00769231
2	2014-06-26	0	2a	2	Apistan	0	2.66292e+09	0	0
2	2014-06-26	0	2c	2	Control	0	5.21814e+09	0	0
2	2014-06-26	0	3a	3	Apistan	0	4.34792e+10	2.30179e+12	0.0206186
2	2014-06-26	0	3c	3	Control	0	9.535e+09	5.3547e+11	0.104938
2	2014-06-26	0	4a	4	Apistan	0	7.90327e+09	4.15404e+10	0.0588235
2	2014-06-26	0	4c	4	Control	0	1.03202e+10	1.11764e+07	0.20765
2	2014-06-26	0	5a	5	Apistan	0	5.3752e+10	6.82532e+11	0.0625
2	2014-06-26	0	5c	5	Control	0	4.92228e+10	3.80817e+11	0.0113636
2	2014-06-26	0	6a	6	Apistan	0	5.15744e+08	551893	0.029703
2	2014-06-26	0	6c	6	Control	0	1.95036e+09	2.62432e+08	0.03125
3	2014-07-09	2	1a	1	Apistan	1	9.33313e+06	642270	0
3	2014-07-09	2	1c	1	Control	0	7.49622e+09	8.72261e+10	0.0208333
3	2014-07-09	2	2a	2	Apistan	1	3.61126e+07	81063.2	0.0243902
3	2014-07-09	2	2c	2	Control	0	9.90669e+06	74727.2	0
3	2014-07-09	2	3a	3	Apistan	1	1.94087e+10	0	0.015873
3	2014-07-09	2	3c	3	Control	0	3.67486e+10	3.04627e+11	0.0707965
3	2014-07-09	2	4a	4	Apistan	1	2.3112e+10	112528	0.0238095
3	2014-07-09	2	4c	4	Control	0	3.90622e+10	7.82126e+10	0.0940594
3	2014-07-09	2	5a	5	Apistan	1	5.87458e+10	1.9632e+06	0.00769231
3	2014-07-09	2	5c	5	Control	0	4.80809e+10	4.01586e+11	0.0487805
3	2014-07-09	2	6a	6	Apistan	1	9.42663e+09	3.7304e+07	0.015748
3	2014-07-09	2	6c	6	Control	0	1.62492e+10	4.64469e+08	0.016129
4	2014-07-24	4	1a	1	Apistan	1	9.87446e+06	987055	0
4	2014-07-24	4	1c	1	Control	0	9.91084e+09	6.06516e+06	0.0875576
4	2014-07-24	4	2a	2	Apistan	1	8.08096e+07	2.2723e+06	0.0172414
4	2014-07-24	4	2c	2	Control	0	6.32934e+06	314613	0
4	2014-07-24	4	3a	3	Apistan	1	2.19468e+08	204858	0.00480769
4	2014-07-24	4	3c	3	Control	0	7.80359e+10	2.55537e+11	0.116788
4	2014-07-24	4	4a	4	Apistan	1	1.65292e+08	4.72114e+07	0.0244898
4	2014-07-24	4	4c	4	Control	0	2.86919e+10	*	0.025974
4	2014-07-24	4	5a	5	Apistan	1	1.77363e+07	1.08372e+06	0.0473373
4	2014-07-24	4	5c	5	Control	0	9.01485e+10	9.18718e+10	0.0802139
4	2014-07-24	4	6a	6	Apistan	1	162273	*	0
4	2014-07-24	4	6c	6	Control	0	8.20624e+09	90197.7	0.0486486
5	2014-08-08	6	1a	1	Apistan	1	2.77301e+06	*	0.0046729
5	2014-08-08	6	1c	1	Control	0	2.2627e+10	147670	0.0879121
5	2014-08-08	6	2a	2	Apistan	1	3.81081e+06	0	0.0204918
5	2014-08-08	6	2c	2	Control	0	5.8533e+06	0	0.00711744
5	2014-08-08	6	3a	3	Apistan	1	6.66277e+06	0	0
5	2014-08-08	6	3c	3	Control	0	1.41866e+11	9.09958e+11	0.142857
5	2014-08-08	6	4a	4	Apistan	1	2.35263e+06	1.7291e+07	0.0113636
5	2014-08-08	6	4c	4	Control	0	4.50977e+10	2.41679e+11	0.021164
5	2014-08-08	6	5a	5	Apistan	1	9.11916e+07	5.0997e+07	0
5	2014-08-08	6	5c	5	Control	0	5.5199e+10	3.91393e+11	0.0355731
5	2014-08-08	6	6a	6	Apistan	1	251371	1.33731e+09	0
5	2014-08-08	6	6c	6	Control	0	1.23903e+07	1.60886e+11	0.0684932
6	2014-08-21	8	1a	1	Apistan	1	1.10558e+07	41628.5	0
6	2014-08-21	8	1c	1	Control	0	3.60496e+10	9.71873e+11	0.12963
6	2014-08-21	8	2a	2	Apistan	1	2.54741e+06	3.75145e+06	0.0167364
6	2014-08-21	8	2c	2	Control	0	9.24537e+06	6.58652e+06	0.0394737
6	2014-08-21	8	3a	3	Apistan	1	956662	8.43329e+07	0
6	2014-08-21	8	3c	3	Control	0	1.46897e+11	1.0121e+12	0.217054
6	2014-08-21	8	4a	4	Apistan	1	3.82897e+07	1.15481e+07	0
6	2014-08-21	8	4c	4	Control	0	2.10006e+10	1.05413e+11	0.168033
6	2014-08-21	8	5a	5	Apistan	1	1.27749e+08	3.00988e+07	0
6	2014-08-21	8	5c	5	Control	0	2.56369e+10	4.33413e+11	0.103586
6	2014-08-21	8	6a	6	Apistan	1	3.39465e+06	6.31734e+07	0
6	2014-08-21	8	6c	6	Control	0	1.41153e+09	6.89993e+08	0.0984456
7	2014-09-05	10	1a	1	Apistan	1	1.45596e+07	0	0
7	2014-09-05	10	1c	1	Control	0	8.48575e+10	5.17208e+11	0.202454
7	2014-09-05	10	2a	2	Apistan	1	1.95059e+08	1.08557e+08	0
7	2014-09-05	10	2c	2	Control	0	1.67125e+09	1.13544e+08	0.133028
7	2014-09-05	10	3a	3	Apistan	1	1.07874e+07	5.16812e+07	0.0078125
7	2014-09-05	10	3c	3	Control	0	1.06952e+11	*	0.0857143
7	2014-09-05	10	4a	4	Apistan	1	1.55046e+08	1.54117e+07	0
7	2014-09-05	10	4c	4	Control	0	4.74914e+10	9.6856e+11	0.184615
7	2014-09-05	10	5a	5	Apistan	1	2.29763e+09	1.73176e+08	0
7	2014-09-05	10	5c	5	Control	0	1.15111e+11	4.11011e+12	0.312
7	2014-09-05	10	6a	6	Apistan	1	928598	2.314e+07	0.016129
7	2014-09-05	10	6c	6	Control	0	8.36347e+08	2.15601e+11	0.104762
8	2014-09-28	13	1a	1	Apistan	1	1.16319e+08	1.65576e+06	0.00787402
8	2014-09-28	13	1c	1	Control	0	1.22787e+11	1.97401e+12	0.316832
8	2014-09-28	13	2a	2	Apistan	1	4.85717e+09	1.39378e+07	0.0829016
8	2014-09-28	13	2c	2	Control	0	4.95174e+09	*	0.151899
8	2014-09-28	13	3a	3	Apistan	1	970307	1.0513e+07	0.011396
8	2014-09-28	13	3c	3	Control	0	2.85355e+10	2.85462e+06	0.0565217
8	2014-09-28	13	4a	4	Apistan	1	612985	9.49703e+09	0.00790514
8	2014-09-28	13	4c	4	Control	0	3.83991e+10	3.70786e+12	0.148148
8	2014-09-28	13	5a	5	Apistan	1	6.83584e+09	6.55128e+07	0.0138504
8	2014-09-28	13	5c	5	Control	0	4.028e+10	*	0.0745856
8	2014-09-28	13	6a	6	Apistan	1	1.81278e+09	8.11039e+07	0
8	2014-09-28	13	6c	6	Control	0	1.53493e+10	2.41257e+11	0.231405
9	2014-10-16	16	1a	1	Apistan	1	2.56884e+07	*	0
9	2014-10-16	16	1c	1	Control	0	5.44144e+11	*	0.213115
9	2014-10-16	16	2a	2	Apistan	1	9.23487e+09	*	0.0265487
9	2014-10-16	16	2c	2	Control	0	5.37829e+09	*	0.0458015
9	2014-10-16	16	3a	3	Apistan	1	2.16465e+08	*	0
9	2014-10-16	16	3c	3	Control	0	1.74002e+11	*	0
9	2014-10-16	16	4a	4	Apistan	1	2.84117e+07	*	0
9	2014-10-16	16	4c	4	Control	0	4.34352e+11	*	0.282051
9	2014-10-16	16	5a	5	Apistan	1	*	*	*
9	2014-10-16	16	5c	5	Control	0	1.48903e+11	*	0.0877193
9	2014-10-16	16	6a	6	Apistan	1	2.03586e+07	*	0
9	2014-10-16	16	6c	6	Control	0	2.19457e+11	*	0.329412
